# Supplementary material for: A culture-, amplification-independent, and rapid method for identification of pathogens and antibiotic resistance profile in bovine mastitis milk
Source: Front Microbiol. 2023 Jan 6;13:1104701. doi: 10.3389/fmicb.2022.1104701 (PMC9852903; doi:10.3389/fmicb.2022.1104701)
Supplement: Supplementary Figure 1 — PCR bands for nuc gene in S. aureus and Bos taurus mitochondrion following DNA extraction using the different combinations of kits and conditions. [file Data_Sheet_1.zip]

Archive with 4 entries (4 files):
- Supplementary Figure 1.pdf
- Supplementary Figure 2.pdf
- Supplementary Table 1.xlsx
- Supplementary Table 2.xlsx
