# Supplementary material for: A culture-, amplification-independent, and rapid method for identification of pathogens and antibiotic resistance profile in bovine mastitis milk
Source: Front Microbiol. 2023 Jan 6;13:1104701. doi: 10.3389/fmicb.2022.1104701 (PMC9852903; doi:10.3389/fmicb.2022.1104701)
Supplement: Supplementary Figure 1 — PCR bands for nuc gene in S. aureus and Bos taurus mitochondrion following DNA extraction using the different combinations of kits and conditions. [file Data_Sheet_1.zip › Supplementary Table 1.xlsx]

## Sheet: Sheet1
Supplementary Table 1. An overview over samples along with their respective DNA concentration and purity parameters following using different DNA isolation conditions.
Strategies	Samples ID	Kit and combinations	Qubit DNA concentration (ng/µl)	NanoDrop DNA concentration (ng/µl)	260/280	260/230	Culture Results	CFU / ml	Total reads	Total bacterial reads#	Target bacterial reads	Host reads	Comparison to Culture
A	sample1-T1-B1	PFalone	143	48.2	1.88	1.24	Staphylococcus aureus	Not reported	152394	411	6	134203		#The non-target bacterial reads are potentially from enviornmental contamination and the milk microbiomne.
	sample2-T1-B2	PFalone	91.9	Not measured			Staphylococcus aureus	Not reported	150750	382	0	130656
	sample3-T1-B3	PFalone	87.2	Not measured			Staphylococcus aureus	Not reported	118250	440	2	95489
	sample4-T1-B4	PFalone	153.6	Not measured			Staphylococcus aureus	Not reported	138057	262	2	121664
	sample5-T1-B5	PFalone	15.2	Not measured			Staphylococcus aureus	Not reported	150940	6071	3840	127722
	sample6-T1-B11	PFalone	100	Not measured			Staphylococcus aureus	Not reported	331889	5	0	290354
	sample7-T1-B12	PFalone	100	Not measured			Staphylococcus aureus	Not reported	234013	3	0	205529
	sample2-T2-B2	NGalone	47.1	33.5	1.81	0.2	Staphylococcus aureus	Not reported	315905	785	26	268561
	sample3-T2-B3	NGalone	100	110.8	1.85	0.25	Staphylococcus aureus	Not reported	350486	1309	66	296147
	sample4-T2-B4	NGalone	67.4	44,6	1,92	0,58	Staphylococcus aureus	Not reported	284525	824	13	243099
	sample5-T2-B5	NGalone	0.15	10,3	2,33	0,05	Staphylococcus aureus	Not reported	392684	110171	86376	240940
	sample7-T2-B11	NGalone	92.6	69,1	1,82	0,81	Staphylococcus aureus	Not reported	542686	1281	82	539207
	sample12	Mol plus alone	< 0.2	3.8	4.32	0.07	Staphylococcus aureus	1.6 × 105	Not considered for MinION sequencing.
B	sample12	PFfilt	14.2	7	1.65	0.08	Staphylococcus aureus	1.6 × 105	Not considered for MinION sequencing.
	sample12	NGfilt	16	29.8	1.53	0.55	Staphylococcus aureus	1.6 × 105	Not considered for MinION sequencing.
	sample12	Mol plus filt	< 0.2	3.3	3.54	0.08	Staphylococcus aureus	1.6 × 105	Not considered for MinION sequencing.
C	sample8-T3-B1	PFcent	110	561,0	1,84	2,09	Staphylococcus aureus	4.5 × 106	139092	196	122	120581
	sample9-T3-B2	PFcent	96,3	55,1	1,83	0,66	Staphylococcus aureus	1 × 106	222887	76284	199	125764
	sample10-T3-B3	PFcent	100	287,2	1,86	0,84	Staphylococcus aureus	1.5 × 107	240732	295	184	206963
	sample11-T3-B4	PFcent	100	121,4	1,85	1,21	Staphylococcus aureus	5.5 × 104	214862	216	140	184250
	sample12-T3-B5	PFcent	110	113,3	1,77	1,19	Staphylococcus aureus	3.6 × 107	230784	286	151	199902
	sample13-T3-B6	PFcent	82,3	37,8	1,80	0,48	Staphylococcus aureus	1.1 × 103	142827	1022	163	120462
	sample14-T3-B7	PFcent	12,0	6,5	1,36	0,20	Staphylococcus aureus	3.7 × 103	226767	756	224	193312
	sample12	PFfilt-cent	6.7	3.9	3.17	0.36	Staphylococcus aureus	1.6 × 105	Not considered for MinION sequencing.
	sample12	NGfilt-cent	1.65	79.7	1.48	0.59	Staphylococcus aureus	1.6 × 105	Not considered for MinION sequencing.
D	sample15-T6-B10	PFcent-ox-nuc	100	209.8	1.84	1.53	Staphylococcus aureus	4.5 × 104	125775	22875	322	117290
	sample15-T6-B11	NGcent-ox-nuc	99.8	133.3	1.88	1.55	Staphylococcus aureus	4.5 × 104	190704	37517	1831	175748		In this study, true negative (TN) samples were defined whenever no S. aureus reads were detected in the negative samples. Furthermore, true positive (TP) samples were defined if S. aureus reads were detected in S. aureus infected samples. False positive (FP) samples were defined if a there was diagreement between sequencing and phenotypic results. The results of the culture from the Mastitis lab.…
	sample15-T4-B4	Mol Pluscent	< 0.2	1.3	0.62	0.09	Staphylococcus aureus	4.5 × 104	4460	1415	103	1581
	sample15-T4-B5	Mol Pluscent-nuc	< 0.2	1.9	1.09	0.05	Staphylococcus aureus	4.5 × 104	5356	2986	756	20		Sensetivity : TP/ TP + FN : 5 / 5 = 1 or 100 % Specificity: TN / TN + FP : 12/12+1 = 92.3 %
	sample15-T4-B6	Mol Pluscent-ox-nuc	< 0.2	1.8	0.99	0.13	Staphylococcus aureus	4.5 × 104	44173	40805	36519	1136
	sample15-T4-B1	Mol Com5cent	100	66.9	1.82	0.97	Staphylococcus aureus	4.5 × 104	62296	7809	1473	41319
	sample16-T5-B9	Mol Com5cent	94.5	69.6	1.84	1.15	Staphylococcus aureus	1.2 × 107	115015	16592	4356	81236
	sample15-T4-B2	Mol Com5cent-nuc	1.96	5.3	3.91	0.12	Staphylococcus aureus	4.5 × 104	91504	85302	76394	2882	TP
	sample16-T5-B11	Mol Com5cent-nuc	13.5	7.6	1.77	0.22	Staphylococcus aureus	1.2 × 107	241210	147610	122430	75485	TP
	sample15-T4-B3	Mol Com5cent-ox-nuc	0.858	3.9	17.14	0.19	Staphylococcus aureus	4.5 × 104	88354	83469	73602	1430	TP
	sample16-T5-B12	Mol Com5cent-ox-nuc	11.2	5.9	1.65	0.26	Staphylococcus aureus	1.2 × 107	254336	161741	132287	86457	TP
Test samples	Sample17-T7-B5 (S.dys + E.coli)	Mol Com5cent-ox-nuc	< 0.2	5.8	1.41	0.04	Streptococcus dysgalactiae - E. coli	7.5 × 104	1859	988	318 S. dysgalactiae	57	FP	*Neither sequencing nor PCR method detected E. coli.
	Sample 18-T7-B8 (Res E.coli)	Mol Com5cent-ox-nuc	0.252	8.2	1.2	0.08	E. coli	1.3 × 106	769	406	158	13	TP
Negative Samples	Sample A-T1-B6	PFalone	4.56	Not measured			No growth		155585	1301#	0	153646	TN
	Sample B- T1-B7	PFalone	2.36	Not measured			No growth		158693	1910#	0	154628	TN
	Sample C-T1-B8	PFalone	32	Not measured			No growth		165099	558#	0	163620	TN
	Sample D-T1-B9	PFalone	18	Not measured			No growth		231025	1526#	0	228092	TN
	Sample E-T1-B10	PFalone	1.38	Not measured			No growth		103530	339#	0	102445	TN
	Sample F-T2-B1	PFalone	1.47	Not measured			No growth		163827	6599#	0	154892	TN
	Sample A-T2-B6	NGalone	1.61	13.6	1.61	0.27	No growth		178962	3461#	0	173982	TN
	Sample B-T2-B7	NGalone	1.49	15.3	1.84	0.05	No growth		126862	3160#	0	120576	TN
	Sample C-T2-B8	NGalone	10.7	10	1.37	0.15	No growth		263391	1287#	0	260108	TN
	Sample D-T2-B9	NGalone	8.03	12.5	1.78	0.45	No growth		293157	2870#	0	287368	TN
	Sample E-T2-B10	NGalone	0.977	26.6	1.72	0.25	No growth		35920	715#	0	34252	TN
	Sample F-T2-B12	NGalone	1.64	2	-5.01	0.04	No growth		123251	3748#	0	117887	TN
