# Supplementary material for: A culture-, amplification-independent, and rapid method for identification of pathogens and antibiotic resistance profile in bovine mastitis milk
Source: Front Microbiol. 2023 Jan 6;13:1104701. doi: 10.3389/fmicb.2022.1104701 (PMC9852903; doi:10.3389/fmicb.2022.1104701)
Supplement: Supplementary Figure 1 — PCR bands for nuc gene in S. aureus and Bos taurus mitochondrion following DNA extraction using the different combinations of kits and conditions. [file Data_Sheet_1.zip › Supplementary Table 2.xlsx]

## Sheet: Sheet1
Supplementary Table 2. Effect of centrifugation and filtration on bacterial load of mastitis milk samples.
Sample condition	Calculated CFU/ml
Before Centrifugation & Filtration	8 × 10 4
Filtered Milk	2,25 × 10 3
Filtered & Centrifuged Milk (400 ×g, 10 min)	50
Filtered & Centrifuged Milk (400 ×g, 20 min)	0
Filtered & Centrifuged Milk (400 ×g, 30 min)	0
